# Supplementary material for: Arfaptin-1 Negatively Regulates Arl1-Mediated Retrograde Transport
Source: PLoS One. 2015 Mar 19;10(3):e0118743. doi: 10.1371/journal.pone.0118743 (PMC4366199; doi:10.1371/journal.pone.0118743)
Supplement: S1 Table — (XLS) [file pone.0118743.s001.xls]

## Sheet: Arl1QL interaction proteins
S1 Table. Protein list of 38 Arl1QL-specific interaction proteins.
Protein name	Gene Symbol	Swiss-Prot Acc. No.	Protein molecular weight (Da)	Biological sample name	MS/MS sample name	Number of unique peptides	Number of unique spectra	Spectral counts	Sequence coverage (%)	Protein probability (%)	Peptide sequence	Best Peptide probability (%)	Best Mascot Ion score	No. of identified spectra			No. of tryptic termini	Calculated +1H Peptide Mass (AMU)	Peptide index
														2+	3+	4+			start	stop
14-3-3 protein epsilon	YWHAE	1433E_HUMAN	29175	QL-1	3-17.RAW (F050698)	3	3	3	0.133	1	EAAENSLVAYK	0.95	40.1	1	0	0	2	1194.6	143	153
											HLIPAANTGESK	0.948	25.8	1	0	0	2	1237.65	107	118
											YLAEFATGNDR	0.95	26.3	1	0	0	2	1256.59	131	141
26S proteasome non-ATPase regulatory subunit 7	PSMD7	PSD7_HUMAN	37025.6	QL-2	3-13.RAW (F058683)	3	3	3	0.0957	1	ITNQVHGLK	0.95	34.4	1	0	0	2	1009.58	191	199
											NDIAINELMK	0.95	32.7	1	0	0	2	1176.59	104	113
											SVVALHNLINNK	0.95	45	1	0	0	2	1321.76	268	279
Arfaptin-1	ARFIP1	ARFP1_HUMAN	41739.5	QL-1	3-12.RAW (F050693)	2	2	2	0.0724	1	LAQQGSDLIVPAGGQR	0.95	35.2	1	0	0	2	1609.87	88	103
											TDLEELNLGPR	0.95	48.9	1	0	0	2	1256.65	272	282
				QL-1	3-13.RAW (F050694)	5	5	9	0.19		IEQSQHLFQAHK	0.95	58.1	2	0	0	2	1465.75	290	301
											IEYDAYR	0.95	36.2	2	0	0	2	929.436	265	271
											LKFLEENK	0.95	33.8	1	0	0	2	1020.57	315	322
											QLGDAFADLSLK	0.95	39.8	1	0	0	2	1277.67	195	206
											SGPVILADEIK	0.95	43.3	2	0	0	2	1141.65	108	118
											TDLEELNLGPR	0.95	68.6	2	0	0	2	1256.65	272	282
											TIEDTLMTVK	0.95	30.9	2	0	0	2	1166.6	249	258
				QL-2	3-13.RAW (F058683)	6	7	10	0.233		IEQSQHLFQAHK	0.95	38	2	0	0	2	1465.75	290	301
											IEYDAYR	0.95	34.9	2	0	0	2	929.436	265	271
											NSAAEIPVTSNGEVDDSREHSFNR	0.95	32	0	1	0	2	2631.2	8	31
											QLGDAFADLSLK	0.95	27.4	1	0	0	2	1277.67	195	206
											SGPVILADEIK	0.95	40.1	2	0	0	2	1141.65	108	118
											TDLEELNLGPR	0.95	61.2	2	0	0	2	1256.65	272	282
											TIEDTLMTVK	0.95	49.1	2	0	0	2	1166.6	249	258
Arfaptin-2	ARFIP2	ARFP2_HUMAN	37856.9	QL-1	3-11.RAW (F050692)	2	2	3	0.0674	1	LESAQATFQAHR	0.95	40.4	1	0	0	2	1358.68	258	269
											TDLEELSLGPR	0.95	52.7	2	0	0	2	1229.64	240	250
				QL-1	3-12.RAW (F050693)	6	6	10	0.229		HPSHSTTPSGPGDEVAR	0.95	33.9	0	1	0	2	1731.8	70	86
											LESAQATFQAHR	0.95	65.9	2	0	0	2	1358.68	258	269
											QLEQTLQQFNIK	0.95	74.9	2	0	0	2	1489.8	315	326
											SPELQEEFGYNAETQK	0.95	74.1	1	0	0	2	1869.85	175	190
											TDLEELSLGPR	0.95	55.5	2	0	0	2	1229.64	240	250
											TMEDTLMTVK	0.95	42.3	2	0	0	2	1200.55	217	226
				QL-2	3-12.RAW (F058682)	11	13	23	0.361		AATMEIPIHGNGEAR	0.95	35.3	2	0	0	2	1582.76	9	23
											GIAGEKFDIVK	0.95	39.1	2	0	0	2	1176.66	87	97
											GRLESAQATFQAHR	0.95	41.3	1	0	0	2	1571.8	256	269
											HPSHSTTPSGPGDEVAR	0.95	36.7	2	1	0	2	1731.8	70	86
											KYESVLQLGR	0.95	51.9	2	1	0	2	1192.67	139	148
											LESAQATFQAHR	0.95	80.1	2	0	0	2	1358.68	258	269
											LEYDAYR	0.95	38.5	2	0	0	2	929.436	233	239
											QLEQTLQQFNIK	0.95	79.1	2	0	0	2	1489.8	315	326
											SPELQEEFGYNAETQK	0.95	84.3	2	0	0	2	1869.85	175	190
											TDLEELSLGPR	0.95	66.1	2	0	0	2	1229.64	240	250
											TMEDTLMTVK	0.95	29.7	2	0	0	2	1200.55	217	226
				QL-1	3-13.RAW (F050694)	16	21	42	0.434		AATMEIPIHGNGEAR	0.95	54.1	3	0	0	2	1566.77	9	23
											FLEENKIK	0.95	38.3	2	0	0	2	1020.57	285	292
											GIAGEKFDIVK	0.95	55	2	0	0	2	1176.66	87	97
											GRLESAQATFQAHR	0.95	58.2	2	0	0	2	1571.8	256	269
											HPSHSTTPSGPGDEVAR	0.95	37.6	2	2	0	2	1731.8	70	86
											KYESVLQLGR	0.95	43.9	2	1	0	2	1192.67	139	148
											LESAQATFQAHR	0.95	79.6	2	0	0	2	1358.68	258	269
											LEYDAYR	0.95	36.2	2	0	0	2	929.436	233	239
											LKFLEENK	0.95	33.8	1	0	0	2	1020.57	283	290
											LRGDVAIK	0.95	29.3	2	0	0	2	871.536	275	282
											QLEQTLQQFNIK	0.95	78.9	2	0	0	2	1489.8	315	326
											SPELQEEFGYNAETQK	0.95	118	2	2	0	2	1869.85	175	190
											TDLEELSLGPR	0.95	64.7	3	0	0	2	1229.64	240	250
											TMEDTLMTVK	0.95	53.9	6	0	0	2	1184.55	217	226
											WGINTYK	0.95	41.2	2	0	0	2	881.452	99	105
											YESVLQLGR	0.95	63.8	2	0	0	2	1064.57	140	148
				QL-2	3-13.RAW (F058683)	14	23	61	0.422		AATMEIPIHGNGEAR	0.95	75.7	4	1	0	2	1566.77	9	23
											GIAGEKFDIVK	0.95	51.2	1	0	0	2	1176.66	87	97
											GRLESAQATFQAHR	0.95	67.4	2	0	0	2	1571.8	256	269
											HPSHSTTPSGPGDEVAR	0.95	62.1	4	5	0	2	1731.8	70	86
											KYESVLQLGR	0.95	61.2	2	2	0	2	1192.67	139	148
											LESAQATFQAHR	0.95	70.8	3	3	0	2	1358.68	258	269
											LEYDAYR	0.95	34.9	2	0	0	2	929.436	233	239
											LRPPGAEKPSWLEEQ	0.95	46	2	1	0	2	1736.9	327	341
											QLEQTLQQFNIK	0.95	73	2	0	0	2	1489.8	315	326
											QLLSER	0.95	38.4	2	0	0	2	745.42	109	114
											SPELQEEFGYNAETQK	0.95	97.8	1	1	0	2	1869.85	175	190
											TDLEELSLGPR	0.95	74.2	13	1	0	2	1229.64	240	250
											TMEDTLMTVK	0.95	49.8	6	0	0	2	1184.55	217	226
											YESVLQLGR	0.95	72.1	3	0	0	2	1064.57	140	148
				QL-1	3-14.RAW (F050695)	9	9	18	0.264		GRLESAQATFQAHR	0.95	39.4	2	0	0	2	1571.8	256	269
											HPSHSTTPSGPGDEVAR	0.95	33.7	0	1	0	2	1731.8	70	86
											KYESVLQLGR	0.95	49.9	3	0	0	2	1192.67	139	148
											LESAQATFQAHR	0.95	72.8	2	0	0	2	1358.68	258	269
											QLEQTLQQFNIK	0.95	76.8	2	0	0	2	1489.8	315	326
											SPELQEEFGYNAETQK	0.95	97.6	2	0	0	2	1869.85	175	190
											TDLEELSLGPR	0.95	62.2	2	0	0	2	1229.64	240	250
											TMEDTLMTVK	0.95	39.3	2	0	0	2	1200.55	217	226
											YESVLQLGR	0.95	68.3	2	0	0	2	1064.57	140	148
				QL-2	3-14.RAW (F058684)	8	10	18	0.258		FLEENKIK	0.95	33.2	1	0	0	2	1020.57	285	292
											HPSHSTTPSGPGDEVAR	0.95	41.8	2	2	0	2	1731.8	70	86
											LESAQATFQAHR	0.95	78.7	2	2	0	2	1358.68	258	269
											LKFLEENK	0.945	26.3	1	0	0	2	1020.57	283	290
											QLEQTLQQFNIK	0.95	54.2	2	0	0	2	1489.8	315	326
											SPELQEEFGYNAETQK	0.95	95.3	2	0	0	2	1869.85	175	190
											TDLEELSLGPR	0.95	69.3	2	0	0	2	1229.64	240	250
											TMEDTLMTVK	0.95	46	2	0	0	2	1200.55	217	226
				QL-1	3-15.RAW (F050696)	4	4	7	0.144		LESAQATFQAHR	0.95	61	2	0	0	2	1358.68	258	269
											SPELQEEFGYNAETQK	0.95	87.2	2	0	0	2	1869.85	175	190
											TDLEELSLGPR	0.95	55.9	2	0	0	2	1229.64	240	250
											TMEDTLMTVK	0.95	26.3	1	0	0	2	1200.55	217	226
				QL-2	3-15.RAW (F058685)	7	8	12	0.243		HPSHSTTPSGPGDEVAR	0.95	41.8	1	2	0	2	1731.8	70	86
											LESAQATFQAHR	0.95	72.6	1	0	0	2	1358.68	258	269
											LKFLEENK	0.95	28.2	1	0	0	2	1020.57	283	290
											SPELQEEFGYNAETQK	0.95	81.5	2	0	0	2	1869.85	175	190
											TDLEELSLGPR	0.95	62.2	2	0	0	2	1229.64	240	250
											TMEDTLMTVK	0.95	31.1	1	0	0	2	1200.55	217	226
											YESVLQLGR	0.95	44.3	2	0	0	2	1064.57	140	148
				QL-1	3-16.RAW (F050697)	3	3	5	0.088		TDLEELSLGPR	0.95	77.8	2	0	0	2	1229.64	240	250
											TMEDTLMTVK	0.95	29.4	1	0	0	2	1200.55	217	226
											YESVLQLGR	0.95	40.5	2	0	0	2	1064.57	140	148
				QL-2	3-16.RAW (F058686)	5	6	10	0.173		HPSHSTTPSGPGDEVAR	0.95	32.6	2	1	0	2	1731.8	70	86
											LESAQATFQAHR	0.95	53.3	1	0	0	2	1358.68	258	269
											TDLEELSLGPR	0.95	59.5	2	0	0	2	1229.64	240	250
											TMEDTLMTVK	0.95	42.9	2	0	0	2	1200.55	217	226
											YESVLQLGR	0.95	45	2	0	0	2	1064.57	140	148
				QL-1	3-17.RAW (F050698)	3	3	6	0.0938		LESAQATFQAHR	0.95	67.5	2	0	0	2	1358.68	258	269
											TDLEELSLGPR	0.95	67.8	2	0	0	2	1229.64	240	250
											YESVLQLGR	0.95	37.5	2	0	0	2	1064.57	140	148
											LESAQATFQAHR	0.95	54.9	2	0	0	2	1358.68	258	269
											TDLEELSLGPR	0.95	55.2	1	0	0	2	1229.64	240	250
											YESVLQLGR	0.95	39	1	0	0	2	1064.57	140	148
Catenin alpha-1	CTNNA1	CTNA1_HUMAN	100073	QL-1	3-22.RAW (F050703)	2	2	3	0.0221	0.998	NLMNAVVQTVK	0.95	38.2	2	0	0	2	1232.67	824	834
											QDLLAYLQR	0.95	31.6	1	0	0	2	1119.62	774	782
Coatomer subunit beta	COPB1	COPB_HUMAN	107146	QL-2	3-5.RAW (F058675)	2	2	3	0.022	0.998	KPITDDDVDR	0.95	34.2	1	0	0	2	1173.57	603	612
											SQGMALSLGDK	0.95	27.6	2	0	0	2	1122.55	933	943
DNA damage-binding protein 1	DDB1	DDB1_HUMAN	126970	QL-2	3-4.RAW (F058674)	2	2	3	0.0158	1	EMLGGEIIPR	0.95	39.4	2	0	0	2	1130.59	580	589
											LGDSQLVK	0.95	41.9	1	0	0	2	859.489	328	335
F-actin-capping protein subunit beta	CAPZB	CAPZB_HUMAN	31351.6	QL-2	3-16.RAW (F058686)	2	2	2	0.0866	0.998	SGSGTMNLGGSLTR	0.95	64.5	1	0	0	2	1353.64	182	195
											STLNEIYFGK	0.95	36.1	1	0	0	2	1171.6	226	235
Fibrinogen alpha chain	FGA	FIBA_HUMAN	94973.4	QL-2	3-13.RAW (F058683)	8	9	16	0.117	1	ALTDMPQMR	0.95	27.9	1	0	0	2	1094.5	250	258
											ESSSHHPGIAEFPSR	0.95	35.9	1	2	0	2	1637.77	559	573
											EVDLKDYEDQQK	0.95	50.8	2	0	0	2	1509.71	191	202
											GDFSSANNR	0.95	47.2	2	0	0	2	967.423	115	123
											GGSTSYGTGSETESPR	0.95	83.3	2	0	0	2	1572.68	272	287
											MKPVPDLVPGNFK	0.95	49.1	2	0	0	2	1457.78	226	238
											NPSSAGSWNSGSSGPGSTGNR	0.95	127	2	0	0	2	1963.85	288	308
											VSEDLR	0.95	33.6	2	0	0	2	718.373	130	135
Fibrinogen beta chain	FGB	FIBB_HUMAN	55928.6	QL-2	3-13.RAW (F058683)	6	7	10	0.149	1	DNDGWLTSDPR	0.95	59.4	2	0	0	2	1275.56	411	421
											DNENVVNEYSSELEK	0.95	73.4	1	0	0	2	1768.79	164	178
											EEAPSLRPAPPPISGGGYR	0.95	44	1	2	0	2	1951	54	72
											ISQLTR	0.95	32.7	1	0	0	2	717.425	329	334
											QDGSVDFGR	0.95	38.7	1	0	0	2	980.443	286	294
											QGFGNVATNTDGK	0.95	55.3	2	0	0	2	1308.62	301	313
G1/S-specific cyclin-D1	CCND1	CCND1_HUMAN	33729.3	QL-2	3-15.RAW (F058685)	2	2	3	0.0746	0.998	AYPDANLLNDR	0.95	31.1	1	0	0	2	1261.62	16	26
											MKETIPLTAEK	0.95	34.3	2	0	0	2	1276.68	113	123
Golgi-associated PDZ and coiled-coil motif-containing protein	GOPC	GOPC_HUMAN	50520.3	QL	3-10.RAW (F058680)	2	2	2	0.0411	1	SELTETQAEK	0.95	35.6	1	0	0	2	1135.55	103	112
											VQQIQLLGR	0.95	28.8	1	0	0	2	1054.64	218	226
Golgin subfamily A member 1	GOLGA1	GOGA1_HUMAN	88201.8	QL-1	3-5.RAW (F050674)	20	21	32	0.302	1	AEEAAVVAEQEDLLR	0.95	100	2	0	0	2	1642.83	557	571
											AMQDPVFQLPTAGR	0.95	66.9	2	0	0	2	1546.77	592	605
											EIVSVAMAQALEEVR	0.95	91.2	1	0	0	2	1660.86	476	490
											EKQDLEQQLLEK	0.95	51.1	2	0	0	2	1500.79	622	633
											ELEQTLQASEEQLQQSK	0.95	33.1	0	1	0	2	1988.98	358	374
											EQEILQLER	0.95	45.5	1	0	0	2	1157.62	525	533
											FQEQNETFQANR	0.95	71.5	2	0	0	2	1511.69	106	117
											GPLQAEALSVNESHVTSR	0.95	84.2	2	0	0	2	1894.96	574	591
											GSIRPSISNPR	0.95	29.3	0	1	0	2	1183.65	753	763
											HYSTLEEQR	0.95	37.4	1	0	0	2	1162.55	236	244
											IAEETAVAQRPGGATR	0.95	32.4	1	1	0	2	1626.86	9	24
											IRPDNELFEVR	0.95	39.1	2	0	0	2	1387.73	657	667
											KFQEQNETFQANR	0.95	69.3	1	0	0	2	1639.78	105	117
											LSDYAEQVR	0.95	58.8	2	0	0	2	1080.53	74	82
											MAEGLALALAR	0.95	91.2	2	0	0	2	1131.62	120	130
											MEQELEAR	0.95	48.6	1	0	0	2	1021.46	198	205
											NILTAQLQEMK	0.95	51.8	2	0	0	2	1304.69	147	157
											NQSMNLFQR	0.95	29.8	1	0	0	2	1153.54	158	166
											TLAEQNLEDTR	0.95	62.4	2	0	0	2	1289.63	325	335
											TQALEAQIVALER	0.95	83.1	2	0	0	2	1441.8	412	424
				QL-2	3-5.RAW (F058675)	21	22	32	0.3		AADQTTAEQGMR	0.95	60.8	2	0	0	2	1294.57	427	438
											AINTLETR	0.95	35.1	2	0	0	2	917.505	348	355
											AMQDPVFQLPTAGR	0.95	69.4	1	0	0	2	1546.77	592	605
											EKPGPEMANMAPSVTNNTDLTDAR	0.95	25.8	0	1	0	2	2591.17	668	691
											EKQDLEQQLLEK	0.95	54.1	1	0	0	2	1500.79	622	633
											EKTEVLLQK	0.95	32.2	1	0	0	2	1087.64	516	524
											EQEILQLER	0.95	35	2	0	0	2	1157.62	525	533
											FQEQNETFQANR	0.95	74.6	1	0	0	2	1511.69	106	117
											GSIRPSISNPR	0.95	42.4	0	1	0	2	1183.65	753	763
											HYSTLEEQR	0.95	31.9	1	0	0	2	1162.55	236	244
											IAEETAVAQRPGGATR	0.95	53.4	0	1	0	2	1626.86	9	24
											KFQEQNETFQANR	0.95	85.7	2	1	0	2	1639.78	105	117
											LEELQR	0.95	34.1	2	0	0	2	787.431	230	235
											LSDYAEQVR	0.95	61.5	2	0	0	2	1080.53	74	82
											MAEGLALALAR	0.95	80.5	1	0	0	2	1131.62	120	130
											MEQELEAR	0.95	38.8	2	0	0	2	1021.46	198	205
											NILTAQLQEMK	0.95	56.4	2	0	0	2	1304.69	147	157
											NQSMNLFQR	0.95	31.7	2	0	0	2	1153.54	158	166
											SLQNHQFELK	0.95	31.6	1	0	0	2	1243.64	457	466
											TLAEQNLEDTR	0.95	71.1	2	0	0	2	1289.63	325	335
											TQEELMNSNQMSSDLSQK	0.95	24.5	0	1	0	2	2101.9	212	229
				QL-2	3-6.RAW (F058676)	3	3	6	0.043		MAEGLALALAR	0.95	76.1	2	0	0	2	1131.62	120	130
											NILTAQLQEMK	0.95	53.1	2	0	0	2	1304.69	147	157
											TLAEQNLEDTR	0.95	54	2	0	0	2	1289.63	325	335
Golgin subfamily A member 4	GOLGA4	GOGA4_HUMAN	261144	QL-1	3-2.RAW (F050671)	54	54	95	0.278	1	ADIESLVTEK	0.95	38.8	2	0	0	2	1104.58	1311	1320
											ALEDRLESESAAK	0.95	32	1	0	0	2	1418.71	1624	1636
											AYEEQLAQLQQK	0.95	42.6	2	0	0	2	1448.74	816	827
											DLAVHLEAEK	0.95	32.1	2	0	0	2	1124.59	589	598
											DLQQEAETYR	0.95	49.3	2	0	0	2	1252.58	557	566
											DLQTQLEELQK	0.95	42	2	0	0	2	1344.7	2076	2086
											DQINQLELLLK	0.95	52.8	1	0	0	2	1326.76	756	766
											DVCTELDAHK	0.95	31	1	0	0	2	1187.54	851	860
											EALQEQLDER	0.95	56.3	2	0	0	2	1230.6	317	326
											EDSIHILNEEYETK	0.95	28.3	1	0	0	2	1719.81	935	948
											EELQMDQQAK	0.95	49.8	2	0	0	2	1235.56	194	203
											EENPESDGEPVVEDGTSVK	0.95	77.1	1	0	0	2	2016.89	261	279
											ELEHVNLSVK	0.95	34.1	2	0	0	2	1167.64	1607	1616
											ELENTALELSQK	0.95	72.2	2	0	0	2	1374.71	984	995
											ELSENINAVTLMK	0.95	88.1	2	0	0	2	1477.76	1347	1359
											ELTCQILEQK	0.95	30.2	2	0	0	2	1261.65	1846	1855
											ENTFLQEQLVELK	0.95	84.9	2	0	0	2	1590.84	1149	1161
											EQIESLTEVHR	0.95	49.2	2	0	0	2	1340.68	1027	1037
											EQIHNLEDR	0.95	28	1	0	0	2	1153.56	2131	2139
											EQQESLALEELELQK	0.95	65.5	2	0	0	2	1786.91	530	544
											FTQHQNTVK	0.95	36.1	2	0	0	2	1102.56	1453	1461
											GTESHLSELNTK	0.95	56.2	2	0	0	2	1315.65	1669	1680
											IKQEQEDLELK	0.95	37.4	2	0	0	2	1372.73	1979	1989
											ILELESSLEK	0.95	52.5	2	0	0	2	1160.64	569	578
											ILTLENQVYSMK	0.95	63.5	2	0	0	2	1454.76	1587	1598
											IQVQDLMQQLEK	0.95	60.5	2	0	0	2	1488.77	861	872
											KTEALLEAK	0.95	42.2	2	0	0	2	1002.58	1223	1231
											LDVFQSYQSATHEQTK	0.95	52.1	2	0	0	2	1881.9	800	815
											LEDGNKEQEQTK	0.95	73.3	2	0	0	2	1418.68	892	903
											LKEQEFR	0.95	26.6	1	0	0	2	949.51	2124	2130
											LLSNMEAQHNDLEFK	0.95	37.3	2	0	0	2	1804.85	1917	1931
											LQGILSQSQDK	0.95	31.6	2	0	0	2	1216.65	174	184
											LQHFQELGEEKDNR	0.95	62.8	2	0	0	2	1742.85	1566	1579
											MLEMAQANSAGISDAVSR	0.95	101	2	0	0	2	1882.86	1003	1020
											NHHQQQVDSIIK	0.95	42.2	2	0	0	2	1446.74	730	741
											NLIEQLEQDK	0.95	53.7	2	0	0	2	1229.64	353	362
											QDTTLNELQEQLK	0.95	82.1	2	0	0	2	1559.79	1104	1116
											QMTTQGEELR	0.95	49.7	2	0	0	2	1208.56	393	402
											QNLENVFDDVQK	0.95	84.6	2	0	0	2	1448.7	1829	1840
											RSEGELQQASAK	0.95	35.1	1	0	0	2	1303.66	788	799
											SAHVNSLAQDETK	0.95	64.2	2	0	0	2	1399.68	1119	1131
											SEGELQQASAK	0.95	56	2	0	0	2	1147.56	789	799
											SLTQVYESK	0.95	38.8	2	0	0	2	1054.54	883	891
											SVESSQSETLIVPR	0.95	39.4	2	0	0	2	1531.8	1697	1710
											TCTVSELEAQLR	0.95	49.1	1	0	0	2	1406.69	1268	1279
											TNELINISSSK	0.95	48.5	2	0	0	2	1205.64	1232	1242
											TSSFTEQLDEGTPNR	0.95	57.6	1	0	0	2	1681.77	39	53
											TTDEEFQSLK	0.95	37.8	2	0	0	2	1197.56	1180	1189
											VGQEKEETVSSHFEMR	0.95	31.5	1	0	0	2	1908.88	1755	1770
											VITTVLK	0.95	28.5	1	0	0	2	773.513	2197	2203
											VLFEYMMGR	0.95	28.7	2	0	0	2	1177.54	2181	2189
											VPSVESLFR	0.95	35.5	2	0	0	2	1033.57	69	77
											YSELVTAYQMLQR	0.95	80.6	1	0	0	2	1617.79	157	169
											YSLIVAQHVEK	0.95	47.7	2	0	0	2	1286.71	1808	1818
				QL-2	3-2.RAW (F058672)	15	15	18	0.0673		ADIESLVTEK	0.95	30.7	1	0	0	2	1104.58	1311	1320
											EALQEQLDER	0.95	32.8	1	0	0	2	1230.6	317	326
											EELQMDQQAK	0.95	31.9	1	0	0	2	1235.56	194	203
											EFNTQLAQK	0.95	26.7	1	0	0	2	1078.55	2000	2008
											LQALQQMDGR	0.95	35.9	1	0	0	2	1175.58	1884	1893
											LQGILSQSQDK	0.95	43.2	2	0	0	2	1216.65	174	184
											NVYATTVGTPYK	0.95	55.8	2	0	0	2	1313.67	2146	2157
											QMTTQGEELR	0.95	33.4	1	0	0	2	1208.56	393	402
											QVAEVEAQKK	0.95	27	1	0	0	2	1129.62	841	850
											SEGELQQASAK	0.95	65	1	0	0	2	1147.56	789	799
											SLTQVYESK	0.95	33	1	0	0	2	1054.54	883	891
											TLETLQQR	0.95	40.5	2	0	0	2	988.542	280	287
											TNELINISSSK	0.95	38.6	1	0	0	2	1205.64	1232	1242
											TTDEEFQSLK	0.95	53.3	1	0	0	2	1197.56	1180	1189
											VEMEELTSK	0.95	53	1	0	0	2	1081.51	1872	1880
				QL-2	3-3.RAW (F058673)	9	9	16	0.0386		ADIESLVTEK	0.95	37.9	2	0	0	2	1104.58	1311	1320
											EALQEQLDER	0.95	43.6	2	0	0	2	1230.6	317	326
											EQEVAELK	0.95	25.4	1	0	0	2	945.489	1070	1077
											FTQHQNTVK	0.95	27.2	2	0	0	2	1102.56	1453	1461
											SEGELQQASAK	0.95	63.8	2	0	0	2	1147.56	789	799
											SLTQVYESK	0.95	28.3	2	0	0	2	1054.54	883	891
											TLETLQQR	0.95	26.2	1	0	0	2	988.542	280	287
											TNELINISSSK	0.95	51	2	0	0	2	1205.64	1232	1242
											TTDEEFQSLK	0.95	42.8	2	0	0	2	1197.56	1180	1189
				QL-1	3-4.RAW (F050673)	5	5	6	0.0269		ADIESLVTEK	0.95	40.3	1	0	0	2	1104.58	1311	1320
											DLQTQLEELQK	0.95	31.9	1	0	0	2	1344.7	2076	2086
											ELSENINAVTLMK	0.95	67.5	1	0	0	2	1477.76	1347	1359
											GTESHLSELNTK	0.95	50.6	1	0	0	2	1315.65	1669	1680
											SVESSQSETLIVPR	0.95	34.3	2	0	0	2	1531.8	1697	1710
				QL-1	3-5.RAW (F050674)	3	3	4	0.017		GTESHLSELNTK	0.95	37.8	2	0	0	2	1315.65	1669	1680
											SVESSQSETLIVPR	0.95	31	1	0	0	2	1531.8	1697	1710
											TIEIESLNEVLK	0.95	48.9	1	0	0	2	1387.77	1538	1549
				QL-1	3-8.RAW (F050677)	2	2	2	0.00897		VEMEELTSK	0.95	30.7	1	0	0	2	1081.51	1872	1880
											YSLIVAQHVEK	0.95	29.8	1	0	0	2	1286.71	1808	1818
Heat shock-related 70 kDa protein 2	HSPA2	HSP72_HUMAN	70023	QL-2	3-8.RAW (F058678)	2	2	2	0.158	0.998	DAGTITGLNVLR	0.95	34.5	1	0	0	2	1229.68	161	172
											DNNLLGK	0.95	34.5	2	0	0	2	773.415	455	461
											FEELNADLFR	0.95	40.2	1	0	0	2	1253.62	305	314
											IINEPTAAAIAYGLDK	0.95	92.8	1	0	0	2	1659.9	173	188
											IINEPTAAAIAYGLDKK	0.95	42.1	0	1	0	2	1787.99	173	189
											ITITNDKGR	0.95	26.4	1	0	0	2	1017.57	504	512
											LLQDFFNGK	0.95	39.3	2	0	0	2	1081.57	352	360
											LSKDDIDR	0.95	27.1	1	0	0	2	961.495	513	520
											STAGDTHLGGEDFDNR	0.95	69.8	2	1	0	2	1691.73	224	239
											TTPSYVAFTDTER	0.95	58.3	2	0	0	2	1487.7	38	50
Heme oxygenase 1	HMOX1	HMOX1_HUMAN	32819.1	QL-2	3-17.RAW (F058687)	2	2	3	0.0764	0.998	MNSLEMTPAVR	0.95	50.5	1	0	0	2	1280.6	186	196
											VQDSAPVETPR	0.95	50.1	2	0	0	2	1198.61	244	254
Hemoglobin subunit alpha	HBA1	HBA_HUMAN	15257.6	QL-2	3-13.RAW (F058683)	2	3	6	0.169	1	MFLSFPTTK	0.95	37.4	2	0	0	2	1087.55	33	41
											VGAHAGEYGAEALER	0.95	74.1	2	2	0	2	1529.73	18	32
Ig gamma-2 chain C region	IGHG2	IGHG2_HUMAN,IGHG4_HUMAN	35899.2	QL-2	3-13.RAW (F058683)	2	2	3	0.11	0.998	GPSVFPLAPCSR	0.95	29.3	1	0	0	2	1287.65	5	16
											NQVSLTCLVK	0.95	38.7	2	0	0	2	1161.63	240	249
											STSESTAALGCLVK	0.95	55.8	2	0	0	2	1423.71	17	30
Ig lambda chain C regions	IGLC1	LAC_HUMAN	11236.1	QL-2	3-13.RAW (F058683)	2	2	4	0.238	0.998	AGVETTTPSK	0.95	58.3	2	0	0	2	990.51	50	59
											SYSCQVTHEGSTVEK	0.95	58.1	2	0	0	2	1711.76	83	97
L-2-hydroxyglutarate dehydrogenase, mitochondrial	L2HGDH	L2HDH_HUMAN	50360.4	QL-1	3-13.RAW (F050694)	2	2	2	0.0475	1	GNIYPVPDSR	0.948	24.7	1	0	0	2	1117.56	298	307
											SIDGMQYPIVIK	0.95	35	1	0	0	2	1379.72	232	243
Medium-chain specific acyl-CoA dehydrogenase, mitochondrial	ACADM	ACADM_HUMAN	46589.5	QL-1	3-13.RAW (F050694)	2	2	2	0.0546	1	IYQIYEGTSQIQR	0.95	53.9	1	0	0	2	1598.82	396	408
											TGEYPVPLIR	0.95	24.9	1	0	0	2	1144.64	70	79
Metaxin-1	MTX1	MTX1_HUMAN	51478	QL-2	3-16.RAW (F058686)	2	2	4	0.0494	0.998	ECLTLLSQR	0.95	37	2	0	0	2	1119.58	325	333
											QTPAGPETEEEPYR	0.95	30.2	2	0	0	2	1603.72	403	416
Methionyl-tRNA synthetase, cytoplasmic	MARS	SYMC_HUMAN	101118	QL-1	3-5.RAW (F050674)	2	2	3	0.0267	0.998	ADKNEVAAEVAK	0.95	29.7	1	0	0	2	1244.65	864	875
											GFVLQDTVEQLR	0.95	64.6	2	0	0	2	1404.75	377	388
Non-P	NONO	NONO_HUMAN	54231.6	QL-2	3-10.RAW (F058680)	3	3	6	0.0594	1	AGEVFIHK	0.95	30.2	2	0	0	2	900.494	100	107
											MEELHNQEVQK	0.95	42.2	2	0	0	2	1400.65	326	336
											VELDNMPLR	0.95	35.5	2	0	0	2	1102.56	127	135
Nuclear pore complex protein Nup160	NUP160	NU160_HUMAN	162125	QL-1	3-1.RAW (F050670)	2	2	3	0.0153	0.998	EMDYETEVEMEK	0.95	29.2	1	0	0	2	1564.6	678	689
											SFVELSGAER	0.95	30.8	2	0	0	2	1094.55	44	53
Polymerase delta-interacting protein 2	POLDIP2	PDIP2_HUMAN	42033	QL-1	3-14.RAW (F050695)	2	2	3	0.0652	0.998	LENLDSDVVQLR	0.95	58	1	0	0	2	1400.74	269	280
											VLETVGVFEVPK	0.95	60.1	2	0	0	2	1316.75	61	72
Protein S100-A14	S100A14	S10AE_HUMAN	11662.2	QL-1	3-7.RAW (F050676)	3	3	3	0.317	1	AIETLIK	0.95	24.8	1	0	0	2	787.492	21	27
											NFHQYSVEGGK	0.949	24.5	1	0	0	2	1265.59	28	38
											SANAEDAQEFSDVER	0.95	75.4	1	0	0	2	1667.71	6	20
Pyrroline-5-carboxylate reductase 2	PYCR2	P5CR2_HUMAN	33637.8	QL-2	3-15.RAW (F058685)	2	2	2	0.05	0.998	LMAFQPAPK	0.95	29.6	1	0	0	2	1018.54	108	116
											MGVNLTR	0.95	25.9	1	0	0	2	806.419	48	54
Ras suppressor protein 1	RSU1	RSU1_HUMAN	31542.2	QL-1	3-17.RAW (F050698)	2	2	4	0.065	1	DNDLISLPK	0.95	41.8	2	0	0	2	1014.55	166	174
											EIGELTQLK	0.95	36	2	0	0	2	1030.58	175	183
Ras-related protein Rab-4A	RAB4A	RAB4A_HUMAN	23871.9	QL-2	3-18.RAW (F058688)	2	2	2	0.108	0.998	IESGELDPER	0.95	39.7	1	0	0	2	1144.55	173	182
											MGSGIQYGDAALR	0.95	71.8	1	0	0	2	1354.64	183	195
RING finger protein 126	RNF126	RN126_HUMAN	35584.4	QL-2	3-14.RAW (F058684)	2	2	4	0.0675	0.999	CESGFIEELPEETR	0.95	100	2	0	0	2	1695.75	32	45
											DDYALGER	0.95	37.3	2	0	0	2	938.422	234	241
SEC14-like protein 1	SEC14L1	S14L1_HUMAN	81279.3	QL-2	3-7.RAW (F058677)	2	2	4	0.0322	0.998	EGESVQGSHVTR	0.95	44.7	2	0	0	2	1285.61	616	627
											TAEELENEDLK	0.95	53.3	2	0	0	2	1290.61	508	518
TH	THOC4	THOC4_HUMAN	26888.7	QL-2	3-16.RAW (F058686)	2	2	4	0.07	0.998	AAVHYDR	0.95	32.8	2	0	0	2	831.411	135	141
											SLGTADVHFER	0.95	51.9	2	0	0	2	1231.61	145	155
Trafficking protein particle complex subunit 3	TRAPPC3	TPPC3_HUMAN	20274.7	QL-1	3-22.RAW (F050703)	2	2	2	0.0889	0.998	LIEDFLAR	0.95	25.9	1	0	0	2	976.546	55	62
											MGFNIGVR	0.95	35.4	1	0	0	2	909.461	47	54
Transitional endoplasmic reticulum ATPase	VCP	TERA_HUMAN	89324.8	QL-2	3-5.RAW (F058675)	5	5	5	0.0744	1	EVDIGIPDATGR	0.95	55.9	1	0	0	2	1242.63	366	377
											GGNIGDGGGAADR	0.95	37.4	1	0	0	2	1116.5	587	599
											GILLYGPPGTGK	0.95	33.7	1	0	0	2	1172.67	240	251
											MDELQLFR	0.95	55.4	1	0	0	2	1067.52	46	53
											VINQILTEMDGMSTK	0.95	48.9	1	0	0	2	1711.82	600	614
Ubiquitin carboxyl-terminal hydrolase isozyme L5	UCHL5	UCHL5_HUMAN	37607.4	QL	3-15.RAW (F058685)	2	2	4	0.0669	0.998	EFSQSFDAAMK	0.95	64.6	2	0	0	2	1276.55	116	126
											NQMLIEEEVQK	0.95	42.9	2	0	0	2	1376.67	267	277
Uridine-cytidine kinase-like 1	UCKL1	UCKL1_HUMAN	61142.6	QL-2	3-9.RAW (F058679)	2	2	3	0.0456	0.998	AGETMEPALR	0.95	55.6	2	0	0	2	1090.52	402	411
											EAFAIGLGGGSASGK	0.95	45.5	1	0	0	2	1321.67	97	111
Vesicle-trafficking protein SEC22b	SEC22B	SC22B_HUMAN	24741.4	QL	3-18.RAW (F058688)	2	2	3	0.0884	1	ANNLSSLSK	0.95	27.8	1	0	0	2	933.5	170	178
											GEALSALDSK	0.95	36.2	2	0	0	2	990.51	160	169
