# Supplementary material for: Arfaptin-1 Negatively Regulates Arl1-Mediated Retrograde Transport
Source: PLoS One. 2015 Mar 19;10(3):e0118743. doi: 10.1371/journal.pone.0118743 (PMC4366199; doi:10.1371/journal.pone.0118743)
Supplement: S2 Table — (XLS) [file pone.0118743.s002.xls]

## Sheet: Sheet1
	S2 Table . The primer sequences used for plasmid constructions.
	Constructed gene name	Primer direction	Sequence
	Arl1	Forward	GGATCCGTTATGGGTGGCTTTTTCTCA
		Reverse	GAATTCCTGTCTGCTTTTTAATGTTTC
	Arfaptin-1	Forward	GGATCCTTATGGCTCAAGAATCTCC
		Reverse	GGATCCCTGTTCTTCAAGCCAAGA
	Arfaptin-1b-Δ20N	Forward	GGATCCGGGATGGTTGATGACTCT
	Arfaptin-1b-Δ40N	Forward	GGATCCGGGATGCTTGGTCTCTCA
	Arfaptin-1b-Δ65N	Forward	GGATCCGGGATGTTTCAAGGTTCC
	Arfaptin-1b-Δ100N	Forward	GGATCCGGGATGGGCCAGAGAACA
	Arfaptin-1b-Δ152N	Forward	GGATCCGGGATGACTGTGGACCTT
	Arfaptin-1b-AH	Forward	CTCGAGATGACTGTGGACCTTGAA
		Reverse	CTCGAGTTTAAGTGTCTGTTCAAG
	siRNA-resistance arfaptin-1	Forward	TGAAACAGTATGAAAGTGCCAGGATTGAGTACGACGCGTACCGGACCGATTTGGAAGAACTGAATCTTGGACCAC
		Reverse	GTGGTCCAAGATTCAGTTCTTCCAAATCGGTCCGGTACGCGTCGTACTCAATCCTGGCACTTTCATACTGTTTCA
	Arfaptin-1b-S132A / 1a-S100A	Forward	AAAGTTAGAACTTGTTAGAAAATGGGCTCTAAACACCTATAAGTGTACTCGA
		Reverse	TCGAGTACACTTATAGGTGTTTAGAGCCCATTTTCTAACAAGTTCTAACTT T
	Arfaptin-1b-S132D / 1a-S100D	Forward	AAAAGTTAGAACTTGTTAGAAAATGGGATCTAAACACCTATAAGTGTACTCGAC
		Reverse	GTCGAGTACACTTATAGGTGTTTAGATCCCATTTTCTAACAAGTTCTAACTTTT
	Arfaptin-1-F317A	Forward	AATGCGCAATGATGTTTCTGTCAAATTGAAAGCTCTCGAGGAAAATAAGGTTAAAGTATTGCACAATCAGC
		Reverse	GCTGATTGTGCAATACTTTAACCTTATTTTCCTCGAGAGCTTTCAATTTGACAGAAACATCATTGCGCATT
	EGFP-golgin-97-GRIP	Forward	GGATCCGGGATGACAGATGCCCGCGAG
		Reverse	GGATCCGAACCATGGTATCCGAGG
	EGFP-golgin-245-GRIP	Forward	GGATCCGGGATGGAACAGATTCAC
		Reverse	GGATCCGAAGATACCACTGCC
