# Supplementary material for: Arfaptin-1 Negatively Regulates Arl1-Mediated Retrograde Transport
Source: PLoS One. 2015 Mar 19;10(3):e0118743. doi: 10.1371/journal.pone.0118743 (PMC4366199; doi:10.1371/journal.pone.0118743)
Supplement: S3 Table — (XLS) [file pone.0118743.s003.xls]

## Sheet: Sheet2
	S3 Table . The siRNA sequences used in gene knockdown experiments.
	Targeted gene name	siRNA number		Sequence
	Arl1	siRNA-1	sence	UACUACAUAAAUGACUGCAUCUGUG
			anti-sence	CACAGAUGCAGUCAUUUAUGUAGUA
	Arfaptin-1	siRNA-1	sence	AUAAUCUGUCGAGUACACUUAUAGG
			anti-sence	CCUAUAAGUGUACUCGACAGAUUAU
		siRNA-2	sence	AAUCAGUGCGAUAUGCAUCAUAUUC
			anti-sence	GAAUAUGAUGCAUAUCGCACUGAUU
	Arfaptin-2	siRNA-1	sence	AACAGUUGCUUUGUGCACUUAUAGG
			anti-sence	CCUAUAAGUGCACAAAGCAACUGUU
